# Supplementary material for: Small Molecule Inhibitors in Adult High-Grade Glioma: From the Past to the Future
Source: Front Oncol. 2022 Jun 17;12:911876. doi: 10.3389/fonc.2022.911876 (PMC9247310; doi:10.3389/fonc.2022.911876)
Supplement: Additional File 1 — Table S1.xlsx: A summary of outcomes in clinical studies in adult patients with glioblastoma. [file Table_1.xlsx]

## Sheet: Sheet1
			Table S1. A summary of outcomes in clinical studies in adult patients with glioblastoma.
	small molecule	first author	DOI	PHASE	year	total number	Newly diagnosed			progressive or recurrent			therapy(arm)	CR	PR	OR	SD	mPFS	PFS6	mOS	OS12
							GB	AG	other	GB	AG	other
	baseline	Jennifer L. Clarke	DOI: 10.1200/JCO.2008.20.7944	II	2008	85	42						radiotherapy + concurrent TMZ + adjuvant dose-dense TMZ(150 mg/m2 days 1 to 7 and 15 to 21) + 13-cis-retinoic acid					6.6m		17.1m	0.8
							43						radiotherapy + concurrent TMZ + adjuvant metronomic (50 mg/m2 continuous daily) + 13-cis-retinoic acid					5.0m		15.1m	0.69
		Mark R. Gilbert	DOI: 10.1200/JCO.2013.49.6968	III	2013	833	411						radiotherapy + TMZ(standard)					5.5m	~55%¹	16.6m	~65%
							422						radiotherapy + TMZ(dose-dense)					6.7m	~55%	14.9m	~65%
		Roger Stupp	doi: 10.1016/S1470-2045(09)70025-7.	III	2005	573	286						radiotherapy					5.0m	0.09	12.1m
							287						radiotherapy + TMZ					6.9m	0.27	14.6m
		Helen Athanassiou	DOI: 10.1200/JCO.2005.00.331	II	2005	130	57						radiotherapy					5.2m	0.45	7.7m
							53						radiotherapy + TMZ					10.8m	0.67	13.4m
		Henry S. Friedman	DOI: 10.1200/JCO.2008.19.8721	II	2009	167				85			bevacizumab 10 mg/kg once every 2 weeks					4.2m	0.426	9.2m	~25%
										82			bevacizumab 10 mg/kg with irinotecan 125-340 mg/m2 once every 2 weeks					5.6m	0.503	8.7m	~30%
		Wolfgang Wick	DOI: 10.1056/NEJMoa1707358	II	2017	437				288			lomustine 90mg/m2 (maximum dose 160mg) every 6 weeks plus bev. 10mg/kg every 2 weeks					4.2m	~28%	9.1m	0.315
										149			lomustine 110mg/m2 (maximum dose 200mg) every 6 weeks					1.5m	~18%	8.6m	0.341
		GiuseppeLombardi	doi.org/10.1016/S1470-2045(18)30675-2	II	2019	119				59			regorafenib 160 mg daily	0.02	0.03	0.05	0.39	2.0m	0.169	7.4m	0.389
										60			lomustine 110mg/m2 (maximum dose 200mg) every 6 weeks	0.02	0.02	0.04	0.17	1.9m	0.083	5.6m	0.15
		M Brada	DOI: 10.1023/a:1008382516636	II	2001	138				138			TMZ	0.02	0.06	0.08		2.1m	0.18	5.4m	0.15
		W K Yung	DOI: 10.1054/bjoc.2000.1316	II	2000	225				112			TMZ		0.05	0.05		3	0.21	7.1	0.22
										113			Procarbazine		0.05	0.05		2.1m	0.08	5.6m	0.18
	gefitinib	Jeremy N Rich	DOI: 10.1200/JCO.2004.08.110	II	2004	53				57			gefitinib 500-1000mg pod			0		2m	0.22807	9.9m	0.36
RTK		David A Reardon	DOI: 10.1158/1078-0432.CCR-05-2215	I	2006	34				29	5		gefitinib 500-1000mg + sirolimus 5-10 mg pod		0.0588235	0.0588235	0.382353	2m	0.235
		E Franceschi	DOI: 10.1158/1078-0432.CCR-05-2215	II	2007	28				16	9	3	gefitinib 250mg pod				0.178571	2m	0.143	5.7m
		Amanda L. Schwer	https://doi.org/10.1016/j.ijrobp.2007.07.2382	I	2008	15				11	4		gefitinib 250mg pod+ radiotherapy		0.133333	0.133333	0.133333	7m	0.63	10m	0.4
		M Preusser	DOI: 10.1007/s11060-008-9608-3	exploratory study	2008	21				20			Erlotinib 100 - 150 mg or Gefitinib 250mg pod					3.05m	0.19
		Teri N Kreisl	DOI: 10.1007/s11060-008-9741-z	pilot study	2008	22				22			gefitinib 250 mg pod+ everolimus 70 mg weekly		0.14	0.14	0.36	2.6m	0.0454545	5.8m
		Joon H Uhm	doi: 10.1016/j.ijrobp.2010.01.070.	II	2011	98	96						gefitinib 500-1000mg pod							12m	0.542
		Arnab Chakravarti	doi: 10.1016/j.ijrobp.2012.10.008.	I/II	2012	178	178						gefitinib 500-750 mg pod+ RT					4.9m	0.4	11.5m	0.45
		Nicholas Brown	doi: 10.1371/journal.pone.0156369.	II(p)	2016	38				18			gefitinib 500mg + cediranib 30mg pod		0.42	0.42				7.2m	0.158
										19			cediranib 30 mg pod + placebo		0.26	0.26				5.5m	0.105
	erlotinib	Michael D. Prados,	DOI: 10.1215/S1522851705000451	I	2006	83				58	12	13	erlotinib 100-500mg pod+/- TMZ		0.140351	0.140351			0.105263
		Sunil Krishnan	doi: 10.1016/j.ijrobp.2006.01.018.	I	2006	19	19						erlotinib 150-200mg pod + RT				0.631579	4m		13.6m	0.315789
		J F de Groot	doi: 10.1007/s11060-008-9637-y	II	2008	43				43			erlotinib 150-200mg pod+ carboplatin		0.02	0.02	0.47	2m	0.14	7m	0.22
		Paul D Brown NCT00039494.	DOI: 10.1200/JCO.2008.18.0612	I/II	2008	97	97						erlotinib 150mg pod + RT + adjuvant and concurrent TMZ					7.2m		15.3m	0.61
		L Doherty	DOI: 10.1212/01.wnl.0000223844.77636.29	pilot study/回顾性	2008	28				22	6		gefitinib 500mg or erlotinib 150mg pod+ sirolimus		0.19	0.19	0.5	4m	0.26
		Michael D. Prados,	DOI: 10.1200/JCO.2008.18.9639	II	2008	65	65						erlotinib 100-300mg pod+ radiotherapy					8.2m	~40%	19.3m
		Martin J van den Bent	DOI: 10.1200/JCO.2008.17.5984	II(p)	2009	110				54			erlotonib 150-500mg pod					1.8m	0.114	7.7m	0.219
		David A Reardon(NCT00672243)	DOI: 10.1007/s11060-009-9950-0	II	2010	32				32			erlotinib 150-450mg and sirolimus 5-10mg pod				0.46875	1.6m	0.031	7.9m	0.344
		David M Peereboom	DOI: 10.1007/s11060-009-0067-2	II	2010	27	27						erlotinib 50-150mg pod+ TMZ + radiation					2.8m	0.3	8.6m
		Jeffrey J Raizer	DOI: 10.1093/neuonc/nop017	I	2010	32				30		2	erlotinib 150-775 mg pod	0.0333333		0.0333333	0.0666667		~40%	14m	0.53
		W K Alfred Yung	DOI: 10.1093/neuonc/noq072	II	2010	48				48			erlotinib 150-300 mg pod	0.0208333	0.0416667	0.0625		7.0m	0.2	9.7m
		Sith Sathornsumetee NCT00671970	DOI: 10.1093/neuonc/noq099	II	2010	57				25			erlotinib 200 -500 mg pod + bev.	0.04	0.44	0.48	0.4	4.2m	0.28	10.4m
											32			0.03125	0.28125	0.3125	0.4375	5.5m	0.44	16.6m
		David A Reardon	DOI: 10.1007/s11060-012-0848-x	I	2012	47				37	10		erlotinib 150-450 mg + dasatinib up to 180 mg pod					1m	0.021
		Kartik Kesavabhotla	https://pubmed.ncbi.nlm.nih.gov/22946346/	I/II	2012	11				8	3		erlotinib 150-300mg pod					1.9m		6.9m
		David M Peereboom	DOI: 10.1093/neuonc/nos322	II	2013	56				56			erlotinib 150 mg + sorafenib 800 mg pod		0.0588235	0.0588235	0.45098	2.5m	0.14	5.7m
		Patrick Y Wen	DOI: 10.1093/neuonc/not247	I/II	2014	58				42			erlotinib 150 mg pod + temsirolimus 15mg weekly				0.285714	2m	0.13
											16			0.0625	0.0625	0.125	0.125	2m	0.08
		Jennifer L Clarke	DOI: 10.1093/neuonc/nou029	II	2014	59	59						ertlotinib 150-600mg pod+ TMZ+RT+bev.					13.5m		19.8m
		J J Raizer	DOI: 10.1007/s11060-015-1958-z	II	2016	46 (MGMT unmethylated)	46						erlotinib 150mg pod +bev. after advajunt TMZ+RT					9.2m		13.2m
	lapatinib	Brian Thiessen	DOI: 10.1007/s00280-009-1041-6	I/II	2010	17				17			lapatinib 750mg bid po				0.235294
		Vasilios Karavasilis	DOI: 10.1007/s00415-012-6812-z	I	2013	16				14	2		lapatinib 1000-1500mg sid + TMZ		0.0625	0.0625	0.3125	2.4m		5.0m
		David A Reardon	DOI: 10.1158/1078-0432.CCR-12-1707	I/II	2013	41				41			lapatinib 1,000 mg/d plus pazopanib 400 mg/d		0.0243902	0.0243902		2m	0-15%
	afatinib	David A. Reardon	doi: 10.1093/neuonc/nou160	II（p）	2015	119				41			afatinib 40mg pod	0	0.0243902	0.0243902	0.341463		0.03	9.8m
										39			afatinib 40mg + TMZ	0.025641	0.0512821	0.0769231	0.358974		0.1	8.0m
	Vandetanib	Jan Drappatz	DOI: 10.1016/j.ijrobp.2009.07.1741	I	2010	13	13						Vandetanib 100-200mg pod + TMZ+ RT				0.9	8m	~75%	11m	~80%
		Emma C Fields NCT00721292.	DOI: 10.1016/j.ijrobp.2010.09.008	I	2012	10				7	3		Vandetanib 100-300mg pod +radiotherapy	0.2	0.4	0.6	0.2	3m	0.33	6m
		Teri N Kreisl	DOI: 10.1093/neuonc/nos265	I/II	2012	64				32			vandetanib 300 mg	0.0740741	0.125	0.199074		1.3m	0.065	6.3m
											32						0.15625	1.8m	0.07	7.6m
		Milan G Chheda NCT00821080.	DOI: 10.1007/s11060-014-1680-2	I	2015	22				22			vandetanib up to 200mg plus 2 mg sirolimus		0.0909091	0.0909091		1.9m	0.158	7.2m
		Eudocia Q Lee	DOI: 10.1158/1078-0432.CCR-14-3220	II	2015	114	70						standard RT and temozolomide with vandetanib 100 mg daily	0.0571429	0.128571	0.185714	0.385714	7.7m		16.6m
	Dacomitinib	Juan Manuel Sepúlveda-Sánchez NCT01520870.	DOI: 10.1093/neuonc/nox105	II	2017	49				49			dacomitinibi 45mg					2.7m	0.106
	Tivozanib	Jayashree Kalpathy-Cramer	DOI: 10.1007/s11060-016-2332-5	II	2016	10				10			Tivozanib 1.5mg	0.1	0.1	0.2	0.04	2.3m		8.1m
	Apatinib	Lei Wang NCT02848794	DOI: 10.1097/MD.0000000000009053	pilot study	2017	10				6	4		Apatinib 500mg + irinotecan (340 mg/m or 125 mg/m depending on use of enzyme-inducing antiepileptic drugs)		0.5	0.5	0.2	8.3m
	Regorafenib	Giuseppe Lombardi NCT02926222	DOI: 10.1016/S1470-2045(18)30675-2	II(P)	2019	119				59			regorafenib 160 mg	0.0169492	0.0338983	0.0508475	0.389831	2m	0.169	7.4m	0.389
	Cabozantinib	Patrick Y Wen NCT00704288	doi: 10.1093/neuonc/nox154	II	2018	222				34			cabozantinib at up to 140 mg/day （n=34）/		0.176471	0.176471		3.7m	0.223	7.7m	~35%
										118			cabozantinib at up to 100 mg/day (n=118)		0.144068	0.144068		3.7m	0.278	10.4m	~40%
		Timothy F Cloughesy NCT00704288	doi: 10.1093/neuonc/nox151.	II	2018	222				70			cabozantinib 100mg-140mg				0.471429	2.3m		4.6m
	Cediranib	Tracy T Batchelor NCT00305656.	DOI: 10.1200/JCO.2009.26.3988	II	2010	31				31			Cediranib 45mg		0.567	0.567		4m	0.258	7.5m
		Tracy T Batchelor NCT00777153.	DOI: 10.1200/JCO.2012.47.2464	III	2013	325				131			cediranib 30 mg	0.00763359	0.129771	0.137405	0.580153	3m	~18%	8.0m	~30%
										129			cediranib 20 mg + lomustine 110 mg/m(2)	0.0155039	0.147287	0.162791	0.51938	4m	~23%	9.4m	~37%
		Elizabeth R Gerstner	DOI: 10.1093/neuonc/nov085	I	2015	45				45			cediranib 30 mg daily and cilengitide 2000 mg twice weekly	0.0444444	0.0444444	0.0888889	0.288889	1.9m	0.044	6.5m
	Imatinib	David A Reardon	DOI: 10.1200/JCO.2005.03.2185	II	2005	33				33			imatinib mesylate400-500mg + hydroxyurea (500 mg twice a day)					3.4m	0.27	11.4m
		Patrick Y Wen	DOI: 10.1158/1078-0432.CCR-06-0773	I/II	2006	55				34			imatinib 600-800mg	0	0.0588235	0.0588235	0.176471		0.03
											21			0	0	0	0.238095		0.1
		Annick Desjardins	DOI: 10.1007/s11060-006-9302-2	II	2007	39					39		imatinib 400-500 mg twice a day + hydroxyurea (500 mg twice a day)				0.33	2.5m	0.24	7.8m
		David A. Reardon	doi: 10.1215/15228517-2008-003	I	2008	65				65			imatinib + TMZ					6.2m	0.523	11.1m
		Eric Raymond	DOI: 10.1200/JCO.2008.16.9235	II	2008	112				51	25	36	imatinib 600-1000mg		0.0446429	0.0446429		1.7m	9-16%	5.2m
		David A Reardon	DOI: 10.1002/cncr.24213	I	2009	37				34		3	vatalinib + imatinib + hydroxyurea		0.243243	0.243243	0.486486	3m	0.25	12m
		Gregor Dresemann	DOI: 10.1007/s11060-009-9976-3	III(p)	2010	240				120			imatinib 600 mg/d in combination with 1,000 mg/d of HU(hydroxyurea)					1.5m	0.05	4.9m
		Evangelia Razis	DOI: 10.1158/1078-0432.CCR-08-1867	I	2009	20	20						matinib 400mg orally twice daily + standard therapy				0.9			6.2m
		D A Reardon	DOI: 10.1038/sj.bjc.6605411	II	2009	231				218	12	1	500 mg of hydroxyurea twice a day. Imatinib was administered at 600 mg per day for patients not on EIAEDs and at 500 mg twice a day if on EIAEDs				0.19	1.3m	9.9-11.2%	5.9-6.3m	~28%
	Nintedanib	Aida Muhic	DOI: 10.1007/s11060-012-1009-y	II	2013	25				25			Nintedanib 200 mg twice daily				0.12	1m	0.04	6m
		Andrew D Norden NCT01380782	DOI: 10.1007/s11060-014-1631-y	II	2015	22				22			nintedanib 200 mg twice a day					1m	0	2.6-6.9m
	sorafenib	David A Reardon	DOI: 10.1007/s11060-010-0217-6	II	2011	32				32			sorafenib (400 mg twice daily) + temozolomide (50 mg/m²/day)	0.03125		0.03125	0.46875	1.5m	0.094	14.3m	0.344
		John D Hainsworth	DOI: 10.1002/cncr.25275	II	2010	47	47						sorafenib (at a dose of 400 mg orally twice daily) + standard RT + TMZ			0.27		6m		12m
		Robert B Den	DOI: 10.1016/j.ijrobp.2012.04.017	I	2013	18	11			7			sorafenib 200 mg orally twice daily+ TMZ +RT							18m	0.67
		Eudocia Q Lee	DOI: 10.1093/neuonc/nos264	I/II	2012	18				18			orafenib and temsirolimus		0.111111	0.111111		2m
		Evanthia Galanis	DOI: 10.1158/1078-0432.CCR-13-0708	II	2013	54				54			bevacizumab (5 mg/kg every 2 weeks) with sorafenib (200 mg twice a day, weekly, days 1-5; group A).					2.9m	0.204	5.6m
		Fable Zustovich		II	2013	43				43			400 mg sorafenib twice daily plus TMZ 40 mg/m(2)/day		0.116279	0.116279	0.418605	3.2m	0.26	7.4m
		A F Hottinger NCT00884416	doi: 10.1038/bjc.2014.209	I	2014	17	16		1				sorafenib (200 mg daily, 200 mg BID, and 400 mg BID) + TMZ +RT		0.117647	0.117647	0.588235	7.9m	0.867	17.8m
		Phioanh Leia Nghiemphu	DOI: 10.1007/s11060-017-2624-4	I	2018	24				24			sorafenib and erlotinib /sorafenib and temsirolimus /sorafenib and tipifarnib.					1.8m		4.4m
		David Schiff	DOI: 10.1002/cncr.31219	I/II	2018	41				41			sorafenib at a dose of 200 mg twice daily and temsirolimus at a dose of 20 mg weekly					1.9-2.6m	9.8-17.1%	3.9-6.3m
	Sunitinib	B Neyns	DOI: 10.1007/s11060-010-0402-7	II	2011	21				21			37.5 mg sunitinib					1.6m		3.8m
		David A Reardon	DOI: 10.1007/s11060-011-0631-4	I	2011	25				15		10	The MTD was 50 mg of sunitinib combined with 75 mg/m(2) of irinotecan					1.6m	0.24	12.4m
		Edward Pan	DOI: 10.1007/s11060-012-0943-z	II	2012	30				16	14		sunitinib						0.167	12.6m
		Teri Nguyen Kreisl	DOI: 10.1007/s11060-012-0988-z	II	2013	63				63			sunitinib 37.5 mg daily					1.08m	0	9.4m
		Markus Hutterer (NCT00535379.)	DOI: 10.1093/neuonc/not161	II	2014	40				40			sunitinib 12.5-50 mg,					2.2m	0.125	9.2m
		Carmen Balaña	DOI: 10.1007/s11523-014-0305-1	II	2014	12	12						sunitinib 37.5 mg daily prior to RT				0.0833333	1.8m		3m
		Johnny Duerinck	DOI: 10.1007/s11523-014-0305-1	II	2015	13						13	sunitinib and lomustine					1.8m	0.15	6.7m
	Pazopanib	Fabio M Iwamoto NCT00459381.	DOI: 10.1093/neuonc/noq025	II	2010	35				35			pazopanib 800 mg daily		0.0571429	0.0571429		2.8m	0.03	8.2m
	tandutinib	Yazmin Odia NCT00667394.	DOI: 10.2217/cns-2015-0010	II	2016	41				37			tandutinib 500 mg two-times a day (b.i.d.) and bevacizumab 10 mg/kg every 2 weeks		0.243243	0.243243		4.1m	0.23	11m
		Tracy T Batchelor NCT00379080	DOI: 10.1093/neuonc/now185	I/II	2017	56				31			500-700mg tandutinib orally twice daily	0.0322581		0.0322581		1.9m	0.16	8.8m
	vatalanib	Alba A Brandes	DOI: 10.1016/j.ejca.2009.10.029	I/II	2010	20	20						vatalanib 500-1250mg + standard RT TMZ					6.8m	0.632	17.3m	0.632
		Elizabeth R Gerstner	DOI: 10.1007/s11060-010-0390-7	I	2011	19	19						vatalanib 250 -1000mg twice daily + RT + TMZ		0.153846	0.153846	0.692308	7.2m		16.2m
	Dovitinib	Niklas Schäfer	DOI: 10.1007/s00432-016-2161-0	I	2016	12				12			dovitinib 300 mg/d 5 days on/2 days off				0.363636	1.8m	0.167	9.5m
		Mayur Sharma	DOI: 10.1007/s11060-019-03236-6	II	2019	33				33			Dovitinib 500 mg PO 5 days on, 2 days off weekly on					1.8m	~8%	5.6m	~16%
SRC	bosutinib	Jennie W. Taylor NCT01331291	doi: 10.1007/s11060-014-1667-z	II	2014	11				9			bosutinib 400mg pod				0.111	1.8m		11.7m	~19%
	dasatinib	David A Reardon	DOI: 10.1007/s11060-012-0848-x	I	2012	47				37	10		erlotinib 150-450 mg + dasatinib up to 180 mg pod					1m	0.021
		Enrico Franceschi	DOI: 10.1093/neuonc/nos256	I/II	2012	26				26			dasatinib 100–200 mg daily + CCNU 90–110 mg/m2		0.04	0.04	0.25	1.35m	0.077	6.4m
		Andrew B Lassman	DOI: 10.1093/neuonc/nov011	II	2015	50				50			dasatinib 200-400mg daily				0.24	1.7m	0.06	7.9m
		Evanthia Galanis	DOI: 10.1002/cncr.32340	II	2019	121				83			dasatinib 100mg twice daily + bev. 10mg/kg daily			0.157	0.578	3.2m	0.289	7.3m
	ponatinib	Eudocia Q Lee	DOI: 10.1002/cam4.2505	II	2019	15				15			ponatinib 45mg daily				0.137	1m		3m
PKC	tamoxifen	W T Couldwell	https://pubmed.ncbi.nlm.nih.gov/9816211/		1996	32				20			tamoxifen 80-100mg twice daily							16m
											12									7.2m
		S M Chang	DOI: 10.1023/a:1005826323652		1998	17				8	5	4	tamoxifen 240 mg/m2 daily			0.0625	0.1875
		L Mastronardi	DOI: 10.1023/a:1005968724240		1998	40	40						tamoxifen 40-120mg daily + carboplatin 450-600mg daily + radiotherapy					7m		13m	0.52
		A A Brandes	DOI: 10.1200/JCO.1999.17.2.645	II	1999	53				28			tamoxifen 100 mg + procarbazine 100 mg/m2 daily	0.04	0.255	0.295	0.32	3m		6.3m
											23							7.7m		13.3m
		M C Chamberlain	DOI: 10.1001/archneur.56.6.703	II	1999	24					24		tamoxifen 80mg daily		0.17	0.17	0.46	12m		13m
		M Napolitano	DOI: 10.1023/a:1006390414555	II	1999	70	24						tamoxifen 40mg daily + BCNU					6.3m		15.4m
							21						tamoxifen 100mg daily					6.3m		11.9m
		T Muanza	DOI: 10.1017/s0317167100001049	I	2000	12	12						tamoxifen 120mg/m2 twice daily + radiotherapy					4.1m		7.8m	0.4
		M J Puchner	DOI: 10.1023/a:1026533016912	II	2000	50	50						tamoxifen 200mg daily + carboplatin 300mg/m2 + radiotherapy					7m		12.8m
		Alexander M Spence	DOI: 10.1023/b:neon.0000040837.68411.97	II	2004	16				10	6		tamoxifen 80-200mg daily + TMZ + RT		0.0625	0.0625	0.0625	2.3m
		Roberto Díaz	DOI: 10.1097/00001813-200503000-00012	II	2005	44	36	8					tamoxifen 275mg/m2 + cisplatin + etoposide			0.125	0.375	5.7m		11.3m
		H Ian Robins	DOI: 10.1215/S1522851705000311	II	2006	77	77						tamoxifen 80mg daily + RT							9.7m	0.36
		P Tang	DOI: 10.1007/s11060-005-9104-y	II	2006	27				16	5	6	tamoxifen 80-100mg twice daily + carboplatin 400mg/m2		0.15	0.15	0.52	3.7m		14.1m
		Golam Rabbani	https://pubmed.ncbi.nlm.nih.gov/17695439/		2007	23		23					tamoxifen 100mg daily + TMZ + thalidomide							12.7m
		Shilpen Patel	DOI: 10.1016/j.ijrobp.2010.12.053	I	2012	17	15	2					tamoxifen 50-125mg twice daily +RT + TMZ							17m
		Andrea DI Cristofori	https://pubmed.ncbi.nlm.nih.gov/23898108/		2013	32	32						tamoxifen 80mg/m2 + TMZ after standard therapy					7m		17.5m
		Yazmín Odia	DOI: 10.1007/s11060-015-1894-y	II	2015	42				30			tamoxifen 120mg twice daily + bortezomib 1.3mg/m2 daily					1.3m		3.4m
											12							1.4m		5.8m
	Enzastaurin	Teri N Kreisl	DOI: 10.1158/1078-0432.CCR-08-3071	I	2009	26				26			enzastaurin 500-1000mg daily	0.055	0.055	0.11	0.32	1.4m		5.7m
		Wolfgang Wick	DOI: 10.1200/JCO.2009.23.2595	III	2010	266				167			enzastaurin 500mg daily					1.5m	0.111	6.6m	~20%
		Teri N Kreisl	DOI: 10.1093/neuonc/nop042	I/II	2010	118				83			enzastaurin 525-900mg daily			0.3		1.3m	0.07	4.6m
											35					0.15		2.1m	0.16	6.8m
		Nicholas Butowski	DOI: 10.1093/neuonc/nor130	II	2011	66	66						enzastaurin 200mg/m2 daily +TMZ+RT					8.4m	0.65	17.2m	0.76
		Roy Rampling	doi: 10.1093/neuonc/nor221	I	2012	28				19	9		enzastaurin 250-500mg daily+TMZ		0.115385	0.115385	0.576923
		Wolfgang Wick	DOI: 10.1093/neuonc/not100	II	2013	60	60						enzastaurin 500mg daily +RT					6.6m	0.536	15m	0.63
		Yazmin Odia	DOI: 10.1007/s11060-015-2020-x	II	2016	81				40			enzastaurin 500-875mg daily +bev.			0.22	0.54	2.0m	0.21	7.5m	~28%
											41					0.46	0.41	4.4m	0.32	12.4m	~43%
PI3K/Akt	buparlisib	Patrick Y Wen	DOI: 10.1200/JCO.18.01207	II	2019	65				65			buparlisib 100mg pod			0.415385	0.553846	1.7m		9.8m
		John D Hainsworth	DOI: 10.1007/s11060-019-03227-7	I/II	2019	88				88			buparlisib 60mg pod + bev.	0.0909091		0.26		4.0m	0.365	6.6-10.8m
		Patrick Yung Wen	DOI: 10.1136/esmoopen-2020-000673	I	2019	38	38						buparlisib 40-80mg daily +TMZ+RT	0.0625	0.0625	0.125
		Mark Rosenthal	DOI: 10.1136/esmoopen-2020-000672	I/II	2020	35				17			buparlisib 80-100mg +carboplatin			0.0588235	0.176471	1.4m
mTORC	everolimus	Teri N Kreisl	DOI: 10.1007/s11060-008-9741-z	pilot study	2008	22				22			gefitinib 250 mg pod+ everolimus 70 mg weekly		0.14	0.14	0.36	2.6m	0.0454545	5.8m
		Jann N Sarkaria	DOI: 10.1016/j.ijrobp.2010.05.064	I	2011	18	18						RAD001 70 mg/week + standard chemo-radiotherapy.		0.111111	0.111111	0.833333
		Warren P Mason	DOI: 10.1007/s10637-011-9775-5	I	2012	32	29			3			everolimus 2.5-10 mg/d +TMZ		0.09375	0.09375	0.5
		John D Hainsworth	https://pubmed.ncbi.nlm.nih.gov/22706484/	II	2012	68	68						everolimus 10 mg/d after TMZ+RT+bev.					11.3m		13.9m
		Daniel J Ma	DOI: 10.1093/neuonc/nou328	II	2015	104	104						Everolimus 70 mg/wk +TMZ+RT					6.4m	~50%	15.8m	0.64
		Prakash Chinnaiyan	DOI: 10.1093/neuonc/nox209	II	2018	171	88						Everolimus 10mg/d +TMZ+RT					8.2m	~55%	16.5m	~52%
	sirolimus/temsirolimus	Susan M Chang	DOI: 10.1023/B:DRUG.0000036685.72140.03	I	2004	12				12			temsirolimus 250-330mg weekly				0.333333	2.3m
		Evanthia Galanis	DOI: 10.1200/JCO.2005.23.622	II	2005	65				65			temsirolimus 250mg weekly					2.3m	0.078	4.4m
		Susan M Chang	DOI: 10.1007/s10637-005-1444-0	II	2015	43							temsirolimus 170-250mg weekly		0.0465116	0.0465116	0.465116	2.1m	0.0232558
		Jann N. Sarkaria	doi: 10.1158/1078-0432.CCR-10-1453	I	2011	25	25						temsirolimus 25-75mg weekly +RT+TMZ				0.96
		David A Reardon	DOI: 10.1007/s00280-011-1773-y	I	2012	10				10			Ridaforolimus12.5-15mg/d				0.333333
		Ulrik Lassen	https://pubmed.ncbi.nlm.nih.gov/23564811/	II	2013	13				13			temsirolimus 25 mg +bevacizumab 10 mg/kg weekly				0.769231	1.9m		3.5m
		Wolfgang Wick	DOI: 10.1158/1078-0432.CCR-15-3153	II	2016	111 MGMT unmethylated	54						temsirolimus 25 mg weekly +RT					5.4m		14.8m	0.7
		Thomas J Kaley	DOI: 10.1002/acn3.51009	I	2020	35				17	9	9	Temsirolimus 15-170mg weekly + Perifosine 600-900mg daily		0.0344828	0.0344828	0.448276	2.7m		10.4m
										18			buparlisib 60mg + lomustine				0.111111	1.3m
RAS/RAF	vemurafenib	Thomas Kaley	DOI: 10.1200/JCO.2018.78.9990	basket	2018	24	6	5	13				vemurafenib 960 mg twice per day			0.25		5.5m		28.2m
HDAC	vorinostat	Evanthia Galanis	DOI: 10.1200/JCO.2008.19.0694	II	2009	66				66			vorinostat 100-300mg twice daily					1.9m	0.152	5.7m
		Prakash Chinnaiyan	doi: 10.1093/neuonc/nor187	I	2012	19				17		2	vorinostat 200-400mg daily +bev. + CPT-11					3.6m		7.3m
		Bret B Friday	DOI: 10.1093/neuonc/nor198	II	2012	37				37			vorinostat 400mg + bortezomib 1.3mg/m2 daily					1.5m		3.2m
		Evanthia Galanis	DOI: 10.1093/neuonc/nox161	I/II	2018	122	122						vorinostat 300-400mg/d +TMZ					8.0m	~60%	16.1m	~60%
		Ashley Ghiaseddin	DOI: 10.1634/theoncologist.2017-0501	II	2018	40				40			vorinostat 400mg pod +bev.10mg/kg		0.225	0.225			0.3	10.4m
		Katherine B Peters	DOI: 10.1007/s11060-017-2724-1	I/II	2018	39				39			vorinostat 200-400mg/d +TMZ+bev.	0.051	0.385	0.436		6.7m	0.538	12.5m	0.513
		Vinay K Puduvalli	DOI: 10.1093/neuonc/noaa062	II	2020	90				49			vorinostat +bev.					3.7m	0.25	7.8m	0.29
	romidepsin	Fabio M Iwamoto	DOI: 10.1093/neuonc/nor017	I/II	2011	43				43			romidepsin 13.3 and 17.7 mg/m2/d				0.28	1.9m	0.03	9.1m	~28%
	panobinostat	J Drappatz	DOI: 10.1007/s11060-011-0717-z	I	2012	12				11	1	1	panobinostat 20-30mg three times/week+bev.		0.272727		0.583333	4.3m	0.25	8.2m
		Eudocia Q Lee	DOI: 10.1093/neuonc/nou350	II	2015	39				24			panobinostat 30mg three times/week+bev.					5m	0.304	9m
											15							7m	0.467	17m
		Wenyin Shi	DOI: 10.1007/s11060-016-2059-3	I	2016	12				8	4		panobinostat 10-30mg +RT					5.1-8.7m	33-83%	6.1-16.1m
	valproic acid	Andra V Krauze	DOI: 10.1016/j.ijrobp.2015.04.038	II	2015	37	37						VPA 25mg/kg + TMZ + RT				0.81	10.5m	0.7	29.6m	0.86
CDK4/6	palbociclib	Jennie W Taylor	DOI: 10.1007/s11060-018-2977-3	II	2018	22				22			palbociclib					1.2m		3.6m
	ribociclib	An-Chi Tien	DOI: 10.1158/1078-0432.CCR-19-0133		2019	12				12			ribociclib 900 mg/d					2.1m	0.167	7.8m	~20%
PARP	olaparib	Catherine Hanna	DOI: 10.1093/neuonc/noaa104	I	2020	48				48			olaparib 100-150mg/d +TMZ						0.39
	veliparib	H Ian Robins	DOI: 10.1007/s11060-015-1966-z	I/II	2016	225				151 Bev.naïve			veliparib 40mg twice daily +TMZ					2m	0.17	10.3m	~38%
										74 bev.failure									0.044	4.7m	~18%
	iniparib	Jaishri O Blakeley	DOI: 10.1007/s11060-015-1876-0	I	2015	43	43						iniparib +TMZ+RT					6-7m		18.9m
		Jaishri O Blakeley	DOI: 10.1158/1078-0432.CCR-18-0110	II	2019	81	81						iniparib 8.0 mg/kg i.v. twice/week+TMZ +RT							21.6m	~75%
IDH1/2	ivosidenib	Ingo K Mellinghoff	DOI: 10.1200/JCO.19.03327	I	2020	66				12		54	ivosidenib 200-1200mg/d		0.0151515	0.667
	1. When exact percentages and survival times were not provided, these were esti_x0002_mated from the time to progression and survival curves.
