# Supplementary material for: Small Molecule Inhibitors in Adult High-Grade Glioma: From the Past to the Future
Source: Front Oncol. 2022 Jun 17;12:911876. doi: 10.3389/fonc.2022.911876 (PMC9247310; doi:10.3389/fonc.2022.911876)
Supplement: Additional File 2 — Table S2.xlsx: Some clinical trials being conducted. [file Table_2.xlsx]

## Sheet: Sheet1
Table S2. Some clinical trials being conducted.
Drug	NCT number	Start Date	Study title
erlotinib	NCT02239952	2014	HGG-TCP (High Grade Glioma - Tumor Concentrations of Protein Kinase Inhibitors)
lapatinib	NCT04135807	2019	Implantable Microdevice In Primary Brain Tumors
Apatinib	NCT03741244	2018	TMZ Plus Apatinib in Newly Diagnosed High-grade Glioma：RCT
	NCT04216550	2020	Prediction of Therapeutic Response of Apatinib in Recurrent Gliomas
	NCT04253873	2020	Clinical Study of Apatinib Combined With Temozolomide in the Treatment of Uncontrolled or Repeated High-grade Gliomas
	NCT04588987	2020	Neoadjuvant Carilizumab and Apatinib for Recurrent High-Grade Glioma
	NCT04814329	2021	Glioblastoma Response Prediction to Apatinib
Regorafenib	NCT04051606	2019	Regorafenib in Bevacizumab Refractory Recurrent Glioblastoma
	NCT02926222	2016	Regorafenib in Relapsed Glioblastoma (REGOMA)
	NCT04810182	2021	Regorafenib in Patients With Relapsed Glioblastoma. IOV-GB-1-2020 REGOMA-OSS
Cediranib	NCT02974621	2016	Cediranib Maleate and Olaparib Compared to Bevacizumab in Treating Patients With Recurrent Glioblastoma
Sunitinib	NCT03025893	2017	A Phase II/III Study of High-dose, Intermittent Sunitinib in Patients With Recurrent Glioblastoma Multiforme (STELLAR)
Pazopanib	NCT02331498	2015	Phase I/II Study of Pazopanib+ Temozolomide in Patients With Newly Diagnosed Glioblastoma Multiforme (PAZOGLIO)
ribociclib	NCT03834740	2019	A Phase 0 /II Study of Ribociclib (LEE011) in Combination With Everolimus in Preoperative Recurrent High-Grade Glioma Patients Scheduled for Resection
	NCT03355794	2017	A Study of Ribociclib and Everolimus Following Radiation Therapy in Children With Newly Diagnosed Non-biopsied Diffuse Pontine Gliomas (DIPG) and RB+ Biopsied DIPG and High Grade Gliomas (HGG)
	NCT02933736	2016	Ribociclib (LEE011) in Preoperative Glioma and Meningioma Patients
olaparib	NCT05188508	2022	Pembrolizumab, Olaparib, and Temozolomide for People With Glioma
	NCT03212742	2017	Phase I/IIa Study of Concomitant Radiotherapy With Olaparib and Temozolomide in Unresectable High Grade Gliomas Patients (OLA-TMZ-RTE-01)
	NCT03212274	2017	Olaparib in Treating Patients With Advanced Glioma, Cholangiocarcinoma, or Solid Tumors With IDH1 or IDH2 Mutations
	NCT04614909	2020	Study of Pamiparib in Newly Diagnosed and rGBM
veliparib	NCT03581292	2018	Veliparib, Radiation Therapy, and Temozolomide in Treating Patients With Newly Diagnosed Malignant Glioma Without H3 K27M or BRAFV600 Mutations
	NCT02152982	2014	Temozolomide With or Without Veliparib in Treating Patients With Newly Diagnosed Glioblastoma Multiforme
anlotinib	NCT04822805	2021	A Study of Anlotinib in the Treatment of Recurrent High-grade Glioma
	NCT04547855	2020	Anlotinib Combined With Dose-dense Temozolomide for the First Recurrent or Progressive Glioblastoma After STUPP Regimen
	NCT05033587	2021	Study of AK105 With Anlotinib and Radiotherapy Adjuvant Therapy in MGMT Unmethylated Newly Diagnosed Glioblastoma.
	NCT04725214	2021	Anlotinib Combined With STUPP for MGMT Nonmethylated Glioblastoma
	NCT04959500	2021	Newly Diagnosed Glioblastoma
pamiparib	NCT04614909	2020	Study of Pamiparib in Newly Diagnosed and rGBM
talazoparib	NCT04740190	2021	Talazoparib - Carboplatin for Recurrent High-grade Glioma With DDRd (TAC-GReD)
